# Supplementary material for: A carboxy-terminal ubiquitylation site regulates androgen receptor activity
Source: Commun Biol. 2024 Jan 5;7:25. doi: 10.1038/s42003-023-05709-x (PMC10770046; doi:10.1038/s42003-023-05709-x)
Supplement: Supplementary file 4 — Supplementary Data 1 [file 42003_2023_5709_MOESM4_ESM.xlsx]

## Sheet: Fig 5a
PC3 stabl pL6.3 AR	Repeat	DHT	Well	Type	Time	CPS (CPS)	less blank	TK-RL	Repeat	Well	Type	Time	CPS (CPS)	less blank	Normalized	mean	Normalised to EtOH
2013-07-15	WT	-	A01	M	00:00:12.180000	709		1	1	A01	M	00:00:12.060000	116662	101302	0.00699887	0.00763837	0.916279
1	WT	-	A02	M	00:00:13.960000	1117		1	1	A02	M	00:00:13.840000	131034	115674	0.00965645		1.2642
1	WT	-	A03	M	00:00:15.740000	824		1	1	A03	M	00:00:15.620000	146994	131634	0.00625978		0.819518
1	WT	+	A04	M	00:00:17.510000	33560		1	1	A04	M	00:00:17.390000	65490	50130	0.669459	0.649121	87.6443
1	WT	+	A05	M	00:00:19.290000	42656		1	1	A05	M	00:00:19.170000	77975	62615	0.681243		89.1869
1	WT	+	A06	M	00:00:21.070000	47376		1	1	A06	M	00:00:20.950000	94762	79402	0.59666		78.1135
1	911R	-	A07	M	00:00:22.850000	656		1	1	A07	M	00:00:22.730000	178366	163006	0.00402439	0.00388795	1.03509
1	911R	-	A08	M	00:00:24.620000	640		1	1	A08	M	00:00:24.510000	179640	164280	0.00389579		1.00202
1	911R	-	A09	M	00:00:26.400000	551		1	1	A09	M	00:00:26.280000	162542	147182	0.00374366		0.96289
1	911R	+	A10	M	00:00:28.180000	87296		1	1	A10	M	00:00:28.060000	126214	110854	0.787486	0.825153	202.545
1	911R	+	A11	M	00:00:29.960000	67507		1	1	A11	M	00:00:29.840000	96670	81310	0.830242		213.543
1	911R	+	A12	M	00:00:31.740000	69701		1	1	A12	M	00:00:31.620000	96622	81262	0.857732		220.613
1	837R	-	B01	M	00:00:35.970000	472		1	1	B01	M	00:00:35.850000	142413	127053	0.00371499	0.00526879	0.705092
1	837R	-	B02	M	00:00:37.740000	573		1	1	B02	M	00:00:37.620000	121897	106537	0.00537841		1.02081
1	837R	-	B03	M	00:00:39.510000	715		1	1	B03	M	00:00:39.390000	121870	106510	0.00671298		1.2741
1	837R	+	B04	M	00:00:41.290000	32135		1	1	B04	M	00:00:41.170000	101095	85735	0.374818	0.381246	71.1392
1	837R	+	B05	M	00:00:43.070000	28554		1	1	B05	M	00:00:42.950000	96115	80755	0.353588		67.1099
1	837R	+	B06	M	00:00:44.850000	29609		1	1	B06	M	00:00:44.730000	86650	71290	0.415332		78.8286
1	826R	-	B07	M	00:00:46.620000	567		1	1	B07	M	00:00:46.510000	118079	102719	0.00551991	0.00559628	0.986354
1	826R	-	B08	M	00:00:48.400000	477		1	1	B08	M	00:00:48.280000	100962	85602	0.0055723		0.995714
1	826R	-	B09	M	00:00:50.180000	651		1	1	B09	M	00:00:50.060000	129638	114278	0.00569663		1.01793
1	826R	+	B10	M	00:00:51.960000	24461		1	1	B10	M	00:00:51.840000	79133	63773	0.383564	0.623565	68.539
1	826R	+	B11	M	00:00:53.740000	33082		1	1	B11	M	00:00:53.620000	60814	45454	0.727813		130.053
1	826R	+	B12	M	00:00:55.510000	37426		1	1	B12	M	00:00:55.400000	64649	49289	0.759317		135.682
1	639R	-	C01	M	00:00:59.740000	516		1	1	C01	M	00:00:59.620000	100653	85293	0.00604973	0.00669324	0.903857
1	639R	-	C02	M	00:01:01.510000	724		1	1	C02	M	00:01:01.390000	130216	114856	0.00630355		0.941777
1	639R	-	C03	M	00:01:03.290000	611		1	1	C03	M	00:01:03.170000	94439	79079	0.00772645		1.15437
1	639R	+	C04	M	00:01:05.070000	26375		1	1	C04	M	00:01:04.950000	62469	47109	0.559872	0.579118	83.6473
1	639R	+	C05	M	00:01:06.850000	25326		1	1	C05	M	00:01:06.730000	56220	40860	0.619824		92.6044
1	639R	+	C06	M	00:01:08.620000	35582		1	1	C06	M	00:01:08.510000	79166	63806	0.557659		83.3167

## Sheet: Fig 5b
Firefly	DHT (nM)	Well	Type	Time	CPS (CPS)	minus blank	TK-RL	Repeat	Well	Type	Time	CPS (CPS)	minus blank	Normalized	avg	reset 1
WT	0	B09	M	00:00:27.710000	397	382.5	1	1	B09	M	00:00:26.260000	16467	16424	0.0241719
WT	0	C01	M	00:00:37.280000	414	399.5	1	1	C01	M	00:00:35.820000	17244	17201	0.0240684
WT	0	C09	M	00:00:51.490000	414	399.5	1	1	C09	M	00:00:50.040000	16026	15983	0.0259025
WT	0.01	B10	M	00:00:29.490000	478	463.5	1	1	B10	M	00:00:28.040000	18435	18392	0.0259896
WT	0.01	C02	M	00:00:39.050000	762	747.5	1	1	C02	M	00:00:37.590000	17647	17604	0.0432856
WT	0.01	C10	M	00:00:53.270000	521	506.5	1	1	C10	M	00:00:51.820000	18047	18004	0.028938
WT	0.1	B11	M	00:00:31.270000	793	778.5	1	1	B11	M	00:00:29.820000	18598	18555	0.0427378
WT	0.1	C03	M	00:00:40.830000	1085	1070.5	1	1	C03	M	00:00:39.370000	12637	12594	0.0861521
WT	0.1	C11	M	00:00:55.050000	866	851.5	1	1	C11	M	00:00:53.590000	18975	18932	0.0457427
WT	1	B12	M	00:00:33.050000	1018	1003.5	1	1	B12	M	00:00:31.590000	17483	17440	0.0583716
WT	1	C04	M	00:00:42.600000	1253	1238.5	1	1	C04	M	00:00:41.150000	12427	12384	0.101179
WT	1	C12	M	00:00:56.830000	1033	1018.5	1	1	C12	M	00:00:55.370000	18099	18056	0.0572109
blank	1	G11	M	00:01:49.600000	16		1	1	G11	M	00:01:48.140000	50
blank	1	G12	M	00:01:51.380000	13		1	1	G12	M	00:01:49.930000	36
911R	0	B05	M	00:00:20.600000	666	651.5	1	1	B05	M	00:00:19.150000	26478	26435	0.0251939
911R	0	C05	M	00:00:44.380000	643	628.5	1	1	C05	M	00:00:42.930000	25516	25473	0.0252424
911R	0	D09	M	00:01:15.270000	342	327.5	1	1	D09	M	00:01:13.820000	16393	16350	0.0209174
911R	0	E09	M	00:01:39.050000	380	365.5	1	1	E09	M	00:01:37.590000	16679	16636	0.022842
911R	0.01	B06	M	00:00:22.380000	550	535.5	1	1	B06	M	00:00:20.930000	16826	16783	0.0327713
911R	0.01	C06	M	00:00:46.160000	548	533.5	1	1	C06	M	00:00:44.700000	16462	16419	0.033376
911R	0.01	D10	M	00:01:17.050000	635	620.5	1	1	D10	M	00:01:15.590000	18372	18329	0.0346446
911R	0.01	E10	M	00:01:40.830000	591	576.5	1	1	E10	M	00:01:39.370000	18489	18446	0.0320395
911R	0.1	B07	M	00:00:24.160000	1145	1130.5	1	1	B07	M	00:00:22.700000	19021	18978	0.060333
911R	0.1	C07	M	00:00:47.940000	1092	1077.5	1	1	C07	M	00:00:46.480000	19415	19372	0.05637
911R	0.1	D11	M	00:01:18.830000	1212	1197.5	1	1	D11	M	00:01:17.370000	16788	16745	0.0723798
911R	0.1	E11	M	00:01:42.600000	1283	1268.5	1	1	E11	M	00:01:41.150000	16846	16803	0.0763554
911R	1	B08	M	00:00:25.940000	2036	2021.5	1	1	B08	M	00:00:24.480000	20610	20567	0.0989935
911R	1	C08	M	00:00:49.710000	2105	2090.5	1	1	C08	M	00:00:48.260000	21358	21315	0.0987567
911R	1	D12	M	00:01:20.600000	1714	1699.5	1	1	D12	M	00:01:19.150000	16169	16126	0.106288
911R	1	E12	M	00:01:44.380000	1895	1880.5	1	1	E12	M	00:01:42.930000	16915	16872	0.112316

## Sheet: Fig 5d
Sample Name	Target	Ct	Ct Sd		Ct:	FKBP5 ABS2		∆Ct: (Relative to Input)	FKBP5 ABS2		Fraction of Input	FKBP5 ABS2		Average % Input	FKBP5 ABS2
wt N20 may	FKBP5 ABS2	30.0523	0.233887		wt N20 may	30.0523		wt N20 may	-16.2369		wt N20 may	0.00129484		wt N20 may	0.129484
wt N20 may	FKBP5 ABS2	29.7215	0.233887		wt N20 may	29.7215		wt N20 may	-15.9061		wt N20 may	0.00162849		wt N20 may	0.162849
wt input may	FKBP5 ABS2	20.529	0.0984321		wt input may	20.529		wt input may	-6.7136		wt input may	0.952806		wt input may	95.2806
wt input may	FKBP5 ABS2	20.3898	0.0984321		wt input may	20.3898		wt input may	-6.5744		wt input may	1.04932		wt input may	104.932
WT input	FKBP5 ABS2	22.1701	0.0444019		wt igG may	29.2003		wt igG may	-15.3849		wt igG may	0.00233721		wt igG may	0.233721
WT input	FKBP5 ABS2	22.1073	0.0444019		wt igG may	30.1078		wt igG may	-16.2924		wt igG may	0.00124593		wt igG may	0.124593
wt igG may	FKBP5 ABS2	29.2003	0.641741		wt DHT N20 may	25.7371		wt DHT N20 may	-12.0157		wt DHT N20 may	0.0241501		wt DHT N20 may	2.41501
wt igG may	FKBP5 ABS2	30.1078	0.641741		wt DHT N20 may	25.5754		wt DHT N20 may	-11.854		wt DHT N20 may	0.0270135		wt DHT N20 may	2.70135
wt igG	FKBP5 ABS2	28.946	0.373479		wt dht input may	20.3082		wt dht input may	-6.58681		wt dht input may	1.04033		wt dht input may	104.033
wt igG	FKBP5 ABS2	29.4742	0.373479		wt dht input may	20.4226		wt dht input may	-6.70119		wt dht input may	0.961037		wt dht input may	96.1037
wt DHT N20 may	FKBP5 ABS2	25.7371	0.114304		wt DHT igG may	30.8822		wt DHT igG may	-17.1608		wt DHT igG may	0.000682461		wt DHT igG may	0.0682461
wt DHT N20 may	FKBP5 ABS2	25.5754	0.114304		wt DHT igG may	31.3232		wt DHT igG may	-17.6018		wt DHT igG may	0.000502737		wt DHT igG may	0.0502737
WT DHT n20	FKBP5 ABS2	24.9659	0.0848858		911R N20 may	29.8241		911R N20 may	-16.1441		911R N20 may	0.00138081		911R N20 may	0.138081
WT DHT n20	FKBP5 ABS2	24.8458	0.0848858		911R N20 may	30.1855		911R N20 may	-16.5055		911R N20 may	0.00107483		911R N20 may	0.107483
wt dht input may	FKBP5 ABS2	20.3082	0.0808815		911R input may	20.2106		911R input may	-6.53066		911R input may	1.08162		911R input may	108.162
wt dht input may	FKBP5 ABS2	20.4226	0.0808815		911R input may	20.4373		911R input may	-6.75734		911R input may	0.924354		911R input may	92.4354
wt dht input	FKBP5 ABS2	22.49	0.33296		911R IgG may	30.9697		911R IgG may	-17.2897		911R IgG may	0.000624134		911R IgG may	0.0624134
wt dht input	FKBP5 ABS2	22.9609	0.33296		911R IgG may	31.5828		911R IgG may	-17.9029		911R IgG may	0.000408039		911R IgG may	0.0408039
wt DHT igG may	FKBP5 ABS2	30.8822	0.311794		911R IgG DHT may	31.6274		911R IgG DHT may	-17.6239		911R IgG DHT may	0.000495076		911R IgG DHT may	0.0495076
wt DHT igG may	FKBP5 ABS2	31.3232	0.311794		911R IgG DHT may	30.3399		911R IgG DHT may	-16.3364		911R IgG DHT may	0.0012085		911R IgG DHT may	0.12085
wt DHT igG	FKBP5 ABS2	30.4176	0.329471		911R DHT N20 may	24.1102		911R DHT N20 may	-10.1067		911R DHT N20 may	0.0906922		911R DHT N20 may	9.06922
wt DHT igG	FKBP5 ABS2	30.8836	0.329471		911R DHT N20 may	23.8647		911R DHT N20 may	-9.86127		911R DHT N20 may	0.107513		911R DHT N20 may	10.7513
wt N20	FKBP5 ABS2	28.5194	0.43978		911R DHT input may	20.6317		911R DHT input may	-6.62827		911R DHT input may	1.01086		911R DHT input may	101.086
wt N20	FKBP5 ABS2	29.1414	0.43978		911R DHT input may	20.6632		911R DHT input may	-6.65973		911R DHT input may	0.98906		911R DHT input may	98.906
911R N20 may	FKBP5 ABS2	29.8241	0.255556		WT input	22.1701		WT input	-6.6754		WT input	0.978375		WT input	97.8375
911R N20 may	FKBP5 ABS2	30.1855	0.255556		WT input	22.1073		WT input	-6.6126		WT input	1.0219		WT input	102.19
911R N20	FKBP5 ABS2	31.3199	1.2072		wt igG	28.946		wt igG	-13.4513		wt igG	0.00892821		wt igG	0.892821
911R N20	FKBP5 ABS2	29.6127	1.2072		wt igG	29.4742		wt igG	-13.9794		wt igG	0.00619108		wt igG	0.619108
911R input may	FKBP5 ABS2	20.2106	0.160285		wt N20	28.5194		wt N20	-13.0247		wt N20	0.0119996		wt N20	1.19996
911R input may	FKBP5 ABS2	20.4373	0.160285		wt N20	29.1414		wt N20	-13.6467		wt N20	0.0077973		wt N20	0.77973
911R input	FKBP5 ABS2	22.1026	0.0352307		WT DHT n20	24.9659		WT DHT n20	-8.88441		WT DHT n20	0.211605		WT DHT n20	21.1605
911R input	FKBP5 ABS2	22.0527	0.0352307		WT DHT n20	24.8458		WT DHT n20	-8.76436		WT DHT n20	0.229966		WT DHT n20	22.9966
911R IgG may	FKBP5 ABS2	30.9697	0.433562		wt dht input	22.49		wt dht input	-6.40856		wt dht input	1.17715		wt dht input	117.715
911R IgG may	FKBP5 ABS2	31.5828	0.433562		wt dht input	22.9609		wt dht input	-6.87944		wt dht input	0.849342		wt dht input	84.9342
911R IgG DHT may	FKBP5 ABS2	31.6274	0.910399		wt DHT igG	30.4176		wt DHT igG	-14.3362		wt DHT igG	0.00483488		wt DHT igG	0.483488
911R IgG DHT may	FKBP5 ABS2	30.3399	0.910399		wt DHT igG	30.8836		wt DHT igG	-14.8021		wt DHT igG	0.00350044		wt DHT igG	0.350044
911R IgG	FKBP5 ABS2	30.3622	0.154515		911R N20	31.3199		911R N20	-15.8863		911R N20	0.00165104		911R N20	0.165104
911R IgG	FKBP5 ABS2	30.1436	0.154515		911R N20	29.6127		911R N20	-14.179		911R N20	0.00539119		911R N20	0.539119
911R DHT N20 may	FKBP5 ABS2	24.1102	0.173569		911R input	22.1026		911R input	-6.66891		911R input	0.982783		911R input	98.2783
911R DHT N20 may	FKBP5 ABS2	23.8647	0.173569		911R input	22.0527		911R input	-6.61909		911R input	1.01732		911R input	101.732
911R DHT N20	FKBP5 ABS2	23.7526	0.000867214		911R IgG	30.3622		911R IgG	-14.9285		911R IgG	0.00320679		911R IgG	0.320679
911R DHT N20	FKBP5 ABS2	23.7514	0.000867214		911R IgG	30.1436		911R IgG	-14.71		911R IgG	0.00373122		911R IgG	0.373122
911R DHT input may	FKBP5 ABS2	20.6317	0.02224		911R DHT N20	23.7526		911R DHT N20	-8.18465		911R DHT N20	0.343697		911R DHT N20	34.3697
911R DHT input may	FKBP5 ABS2	20.6632	0.02224		911R DHT N20	23.7514		911R DHT N20	-8.18342		911R DHT N20	0.343989		911R DHT N20	34.3989
911R DHT input	FKBP5 ABS2	22.2411	0.0412459		911R DHT input	22.2411		911R DHT input	-6.67317		911R DHT input	0.979889		911R DHT input	97.9889
911R DHT input	FKBP5 ABS2	22.1828	0.0412459		911R DHT input	22.1828		911R DHT input	-6.61483		911R DHT input	1.02032		911R DHT input	102.032
911R DHT IgG	FKBP5 ABS2	29.9315	0.574357		911R DHT IgG	29.9315		911R DHT IgG	-14.3635		911R DHT IgG	0.00474408		911R DHT IgG	0.474408
911R DHT IgG	FKBP5 ABS2	30.7437	0.574357		911R DHT IgG	30.7437		911R DHT IgG	-15.1758		911R DHT IgG	0.0027017		911R DHT IgG	0.27017
	FKBP5 ABS2
0	0	0	0					Adjusted Input Ct - IP Ct			100*2(∆Ct)
Singleplex	0	0	0					*Assumption that 1% of Input used
FKBP5 ABS2	0	0	0
1	0	0	0
WT input	0	0	0

## Sheet: Fig 6a
Samples	Luciferase	Retina
AR-WT +Eth	1182	968835
AR-WT +Eth	1636	1086052
AR-WT +1 nM DHT	3389	1110493
AR-WT +1 nM DHT	3311	1069782
AR-WT +5 nM DHT	7328	1017026
AR-WT +5 nM DHT	7684	1051156
AR-WT +10 nM DHT	14175	1009389
AR-WT +10 nM DHT	14853	1192685
AR-K313A+ Eth	1565	994348
AR-K313A+ Eth	1444	1058254
AR-K313A+ 1nMDHT	3155	1328938
AR-K313A+ 1nMDHT	3538	1294003
AR-K313A+ 5nMDHT	9621	1183280
AR-K313A+ 5nMDHT	10662	1106707
AR-K313A+ 10nMDHT	15036	1101251
AR-K313A+ 10nMDHT	17562	1152135
AR-K318A+ Eth	1188	869623
AR-K318A+ Eth	1326	824117
AR-K318A+ 1nMDHT	2761	777145
AR-K318A+ 1nMDHT	2417	799894
AR-K318A+ 5nMDHT	7107	679914
AR-K318A+ 5nMDHT	6593	684707
AR-K318A+ 10nMDHT	11341	597000
AR-K318A+ 10nMDHT	9904	623123
AR-K313/318A+ Eth	1574	618619
AR-K313/318A+ Eth	1357	622720
AR-K313/318A+ 1nMDHT	3357	559804
AR-K313/318A+ 1nMDHT	3688	573990
AR-K313/318A+ 5nMDHT	7349	442994
AR-K313/318A+ 5nMDHT	10115	497994
AR-K313/318A+ 10nMDHT	13572	435831
AR-K313/318A+ 10nMDHT	15373	473006

## Sheet: Fig 6c
Samples	Luciferase	Retina
AR-WT- Eth	403	1483202
AR-WT- Eth	324	1288077
AR-WT- 1nM DHT	1461	1407555
AR-WT- 1nM DHT	1629	1628919
AR-WT- 5nM DHT	8843	2016068
AR-WT- 5nM DHT	8563	2007537
AR-WT- 10nM DHT	17203	2154838
AR-WT- 10nM DHT	14031	1858841
AR-K313/318R- Eth	435	1130330
AR-K313/318R- Eth	406	944519
AR-K313/318R- 1nM DHT	1785	1417978
AR-K313/318R- 1nM DHT	1678	1368668
AR-K313/318R- 5nM DHT	9077	1250169
AR-K313/318R- 5nM DHT	9509	1160588
AR-K313/318R- 10nM DHT	16145	1295304
AR-K313/318R- 10nM DHT	17809	1401412

## Sheet: Fig 6e
Samples	Luciferase	Retina
AR-WT +Eth	1461	753616
AR-WT +Eth	1514	739885
AR-WT +1nM DHT	3568	1001832
AR-WT +1nM DHT	3438	897681
AR-WT +10nM DHT	10995	962783
AR-WT +10nM DHT	11104	998098
AR-WT +50nM DHT	18387	1081702
AR-WT +50nM DHT	19206	999547
AR-WT +100nM DHT	25898	856567
AR-WT +100nM DHT	24395	886991
AR-WT +1000nM DHT	29435	946001
AR-WT +1000nM DHT	26059	899284
AR-K313/318A +Eth	1874	674125
AR-K313/318A +Eth	1791	599982
AR-K313/318A +1nM DHT	5057	638914
AR-K313/318A +1nM DHT	5199	619245
AR-K313/318A +10nM DHT	15324	808454
AR-K313/318A +10nM DHT	16313	883847
AR-K313/318A +50nM DHT	26176	700116
AR-K313/318A +50nM DHT	20875	703515
AR-K313/318A +100nM DHT	25182	613619
AR-K313/318A +100nM DHT	26221	638902
AR-K313/318A +1000nM DHT	31328	656205
AR-K313/318A +1000nM DHT	31455	706401

## Sheet: Fig 7b PSA
	Samples	Genes	CT
A1	LNCaP siCOntrol Eth	PSA	21.3022
A2	LNCaP siCOntrol Eth	PSA	21.3142
B1	LNCaP siCOntrol 1nM DHT	PSA	20.4077
B2	LNCaP siCOntrol 1nM DHT	PSA	20.4158
C1	LNCaP siCOntrol 10nM DHT	PSA	18.3178
C2	LNCaP siCOntrol 10nM DHT	PSA	18.2942
D1	LNCaP siAR Eth	PSA	24.6989
D2	LNCaP siAR Eth	PSA	24.6673
E1	LNCaP siAR 1nM DHT	PSA	24.1483
E2	LNCaP siAR 1nM DHT	PSA	24.0061
F1	LNCaP siAR 10nM DHT	PSA	22.9789
F2	LNCaP siAR 10nM DHT	PSA	22.8918
B3	LNCaP UBCwT siAR Eth	PSA	23.1526
B4	LNCaP UBCwT siAR Eth	PSA	23.044
C3	LNCaP UBCET siAR 1nMDHT	PSA	22.7001
C4	LNCaP UBCET siAR 1nMDHT	PSA	22.5758
D3	LNCaP UBCET siAR 10nMDHT	PSA	20.1251
D4	LNCaP UBCET siAR 10nMDHT	PSA	20.0481
H3	LNCaP ubcK313/318A siAR Eth	PSA	22.733
H4	LNCaP ubcK313/318A siAR Eth	PSA	22.6832
A5	LNCaP ubcK313/318A siAR 1nM DHT	PSA	22.1504
A6	LNCaP ubcK313/318A siAR 1nM DHT	PSA	21.9903
B5	LNCaP ubcK313/318A siAR 10nM DHT	PSA	19.9186
B6	LNCaP ubcK313/318A siAR 10nM DHT	PSA	19.9595
F5	LNCaP ubcK313/318R siAR Eth	PSA	22.4809
F6	LNCaP ubcK313/318R siAR Eth	PSA	22.4805
G5	LNCaP ubcK313/318R siAR 1nM DHT	PSA	21.9951
G6	LNCaP ubcK313/318R siAR 1nM DHT	PSA	22.1739
H5	LNCaP ubcK313/318R siAR 10nM DHT	PSA	19.7485
H6	LNCaP ubcK313/318R siAR 10nM DHT	PSA	19.7798
A1	LNCaP siCOntrol Eth	GAPDH	17.3084
A2	LNCaP siCOntrol Eth	GAPDH	17.2937
B1	LNCaP siCOntrol 1nM DHT	GAPDH	17.3142
B2	LNCaP siCOntrol 1nM DHT	GAPDH	17.3044
C1	LNCaP siCOntrol 10nM DHT	GAPDH	17.1362
C2	LNCaP siCOntrol 10nM DHT	GAPDH	17.1521
D1	LNCaP siAR Eth	GAPDH	18.0427
D2	LNCaP siAR Eth	GAPDH	18.229
E1	LNCaP siAR 1nM DHT	GAPDH	18.0789
E2	LNCaP siAR 1nM DHT	GAPDH	18.2058
F1	LNCaP siAR 10nM DHT	GAPDH	18.1755
F2	LNCaP siAR 10nM DHT	GAPDH	17.9873
B3	LNCaP UBCwT siAR Eth	GAPDH	17.8033
B4	LNCaP UBCwT siAR Eth	GAPDH	17.7682
C3	LNCaP UBCET siAR 1nMDHT	GAPDH	17.9156
C4	LNCaP UBCET siAR 1nMDHT	GAPDH	17.8933
D3	LNCaP UBCET siAR 10nMDHT	GAPDH	17.8042
D4	LNCaP UBCET siAR 10nMDHT	GAPDH	17.8871
H3	LNCaP ubcK313/318A siAR Eth	GAPDH	18.2338
H4	LNCaP ubcK313/318A siAR Eth	GAPDH	18.2516
A5	LNCaP ubcK313/318A siAR 1nM DHT	GAPDH	18.1525
A6	LNCaP ubcK313/318A siAR 1nM DHT	GAPDH	18.1237
B5	LNCaP ubcK313/318A siAR 10nM DHT	GAPDH	18.282
B6	LNCaP ubcK313/318A siAR 10nM DHT	GAPDH	18.3095
F5	LNCaP ubcK313/318R siAR Eth	GAPDH	17.7731
F6	LNCaP ubcK313/318R siAR Eth	GAPDH	17.8127
G5	LNCaP ubcK313/318R siAR 1nM DHT	GAPDH	17.8484
G6	LNCaP ubcK313/318R siAR 1nM DHT	GAPDH	17.8776
H5	LNCaP ubcK313/318R siAR 10nM DHT	GAPDH	17.6638
H6	LNCaP ubcK313/318R siAR 10nM DHT	GAPDH	17.652

## Sheet: Fig 7b NKX3.1
	Samples	Genes	CT
A1	LNCaP si Con Eth	NKX3-1	23.9612
A2	LNCaP si Con Eth	NKX3-1	23.8486
B1	LNCaP si Con 1nM DHT	NKX3-1	22.9016
B2	LNCaP si Con 1nM DHT	NKX3-1	22.9616
C1	LNCaP si Con 10nM DHT	NKX3-1	20.8112
C2	LNCaP si Con 10nM DHT	NKX3-1	20.7266
D1	LNCaP siAR Eth	NKX3-1	25.1811
D2	LNCaP siAR Eth	NKX3-1	25.1311
E1	LNCaP siAR 1nM DHT	NKX3-1	25.0832
E2	LNCaP siAR 1nM DHT	NKX3-1	25.0487
F1	LNCaP siAR 10nM DHT	NKX3-1	24.2411
F2	LNCaP siAR 10nM DHT	NKX3-1	24.3354
G1	LNCaP siAR +WT Eth	NKX3-1	24.5256
G2	LNCaP siAR +WT Eth	NKX3-1	24.5498
H1	LNCaP siAR +WT 1nM DHT	NKX3-1	24.4359
H2	LNCaP siAR +WT 1nM DHT	NKX3-1	24.3796
A3	LNCaP siAR +WT10nM DHT	NKX3-1	22.5913
A4	LNCaP siAR +WT10nM DHT	NKX3-1	22.5818
B3	LNCaP siAR +K2A Eth	NKX3-1	25.0673
B4	LNCaP siAR +K2A Eth	NKX3-1	25.0381
C3	LNCaP siAR +K2A 1nM DHT	NKX3-1	24.52
C4	LNCaP siAR +K2A 1nM DHT	NKX3-1	24.5102
D3	LNCaP siAR +K2A10nM DHT	NKX3-1	22.7286
D4	LNCaP siAR +K2A10nM DHT	NKX3-1	22.7705
E3	LNCaP siAR +K2R Eth	NKX3-1	24.6628
E4	LNCaP siAR +K2R Eth	NKX3-1	24.6813
F3	LNCaP siAR +K2R 1nM DHT	NKX3-1	24.4247
F4	LNCaP siAR +K2R 1nM DHT	NKX3-1	24.5202
G3	LNCaP siAR +K2R10nM DHT	NKX3-1	22.8205
G4	LNCaP siAR +K2R10nM DHT	NKX3-1	22.861
A1	LNCaP si Con Eth	GAPDH	16.8599
A2	LNCaP si Con Eth	GAPDH	16.8374
B1	LNCaP si Con 1nM DHT	GAPDH	16.7707
B2	LNCaP si Con 1nM DHT	GAPDH	16.8293
C1	LNCaP si Con 10nM DHT	GAPDH	16.7168
C2	LNCaP si Con 10nM DHT	GAPDH	16.7146
D1	LNCaP siAR Eth	GAPDH	17.6901
D2	LNCaP siAR Eth	GAPDH	17.6829
E1	LNCaP siAR 1nM DHT	GAPDH	17.7378
E2	LNCaP siAR 1nM DHT	GAPDH	17.7104
F1	LNCaP siAR 10nM DHT	GAPDH	17.6284
F2	LNCaP siAR 10nM DHT	GAPDH	17.7436
G1	LNCaP siAR +WT Eth	GAPDH	17.4403
G2	LNCaP siAR +WT Eth	GAPDH	17.3614
H1	LNCaP siAR +WT 1nM DHT	GAPDH	17.5793
H2	LNCaP siAR +WT 1nM DHT	GAPDH	17.5062
A3	LNCaP siAR +WT10nM DHT	GAPDH	17.3475
A4	LNCaP siAR +WT10nM DHT	GAPDH	17.3295
B3	LNCaP siAR +K2A Eth	GAPDH	17.804
B4	LNCaP siAR +K2A Eth	GAPDH	17.7901
C3	LNCaP siAR +K2A 1nM DHT	GAPDH	17.5975
C4	LNCaP siAR +K2A 1nM DHT	GAPDH	17.6321
D3	LNCaP siAR +K2A10nM DHT	GAPDH	17.7927
D4	LNCaP siAR +K2A10nM DHT	GAPDH	17.8099
E3	LNCaP siAR +K2R Eth	GAPDH	17.288
E4	LNCaP siAR +K2R Eth	GAPDH	17.337
F3	LNCaP siAR +K2R 1nM DHT	GAPDH	17.3545
F4	LNCaP siAR +K2R 1nM DHT	GAPDH	17.4336
G3	LNCaP siAR +K2R10nM DHT	GAPDH	17.2144
G4	LNCaP siAR +K2R10nM DHT	GAPDH	17.2173

## Sheet: Fig 7c PSA-ARE3
	Samples	Primers	CT
A2	UBC-WT INput Eth	PSA-Enh	20.1844
A1	UBC-WT INput Eth	PSA-Enh	20.2407
A3	UBC-WT INput Eth	PSA-Enh	20.258
B3	UBC-WT INput DHT	PSA-Enh	19.6453
B1	UBC-WT INput DHT	PSA-Enh	19.886
B2	UBC-WT INput DHT	PSA-Enh	19.9386
C2	UBC-WT AR Eth	PSA-Enh	27.424
C3	UBC-WT AR Eth	PSA-Enh	27.7228
C1	UBC-WT AR Eth	PSA-Enh	27.9876
D2	UBC-WT AR DHT	PSA-Enh	24.3965
D3	UBC-WT AR DHT	PSA-Enh	24.4755
D1	UBC-WT AR DHT	PSA-Enh	24.4903
E2	UBC-WT V5 Eth	PSA-Enh	29.6955
E3	UBC-WT V5 Eth	PSA-Enh	29.9976
E1	UBC-WT V5 Eth	PSA-Enh	30.5574
F3	UBC-WT V5 DHT	PSA-Enh	27.7663
F2	UBC-WT V5 DHT	PSA-Enh	28.0441
F1	UBC-WT V5 DHT	PSA-Enh	28.3457
A4	UBC-K313318A INput Eth	PSA-Enh	20.2015
A6	UBC-K313318A INput Eth	PSA-Enh	20.2028
A5	UBC-K313318A INput Eth	PSA-Enh	20.2197
B4	UBC-K313318A INput DHT	PSA-Enh	19.679
B5	UBC-K313318A INput DHT	PSA-Enh	19.7068
B6	UBC-K313318A INput DHT	PSA-Enh	19.728
C6	UBC-K313318A AR Eth	PSA-Enh	27.1832
C4	UBC-K313318A AR Eth	PSA-Enh	27.2982
C5	UBC-K313318A AR Eth	PSA-Enh	27.5152
D6	UBC-K313318A AR DHT	PSA-Enh	24.481
D4	UBC-K313318A AR DHT	PSA-Enh	24.4885
D5	UBC-K313318A AR DHT	PSA-Enh	24.7177
E6	UBC-K313318A V5 Eth	PSA-Enh	29.9171
E4	UBC-K313318A V5 Eth	PSA-Enh	30.4986
E5	UBC-K313318A V5 Eth	PSA-Enh	30.6167
F4	UBC-K313318A V5 DHT	PSA-Enh	27.6071
F5	UBC-K313318A V5 DHT	PSA-Enh	27.7607
F6	UBC-K313318A V5 DHT	PSA-Enh	28.6411
A7	UBC-K313318R INput Eth	PSA-Enh	20.2233
A8	UBC-K313318R INput Eth	PSA-Enh	20.258
A9	UBC-K313318R INput Eth	PSA-Enh	20.3204
B7	UBC-K313318R INput DHT	PSA-Enh	19.5856
B9	UBC-K313318R INput DHT	PSA-Enh	19.6481
B8	UBC-K313318R INput DHT	PSA-Enh	19.6708
C9	UBC-K313318R AR Eth	PSA-Enh	27.6108
C8	UBC-K313318R AR Eth	PSA-Enh	27.8426
C7	UBC-K313318R AR Eth	PSA-Enh	30.647
D7	UBC-K313318R AR DHT	PSA-Enh	23.7545
D8	UBC-K313318R AR DHT	PSA-Enh	23.8786
D9	UBC-K313318R AR DHT	PSA-Enh	24.03
E7	UBC-K313318R V5 Eth	PSA-Enh	28.9691
E9	UBC-K313318R V5 Eth	PSA-Enh	29.1555
E8	UBC-K313318R V5 Eth	PSA-Enh	29.6155
F7	UBC-K313318R V5 DHT	PSA-Enh	27.6293
F8	UBC-K313318R V5 DHT	PSA-Enh	27.6373
F9	UBC-K313318R V5 DHT	PSA-Enh	27.9692

## Sheet: Fig 7c PSA-Prom
	Samples	Primers	CT
A2	UBC-WT INput Eth	PSA-Prom	21.6075
A1	UBC-WT INput Eth	PSA-Prom	21.6408
B2	UBC-WT INput DHT	PSA-Prom	21.0855
B1	UBC-WT INput DHT	PSA-Prom	21.1653
C1	UBC-WT AR Eth	PSA-Prom	30.0622
C2	UBC-WT AR Eth	PSA-Prom	30.8311
D1	UBC-WT AR DHT	PSA-Prom	28.9395
D2	UBC-WT AR DHT	PSA-Prom	29.1538
E2	UBC-WT V5 Eth	PSA-Prom	31.2214
E1	UBC-WT V5 Eth	PSA-Prom	31.6331
F2	UBC-WT V5 DHT	PSA-Prom	29.6786
F1	UBC-WT V5 DHT	PSA-Prom	29.8376
G2	UBC-K313318A INput Eth	PSA-Prom	21.3972
G1	UBC-K313318A INput Eth	PSA-Prom	21.4712
H2	UBC-K313318A INput DHT	PSA-Prom	21.7469
H1	UBC-K313318A INput DHT	PSA-Prom	21.766
A3	UBC-K313318A AR Eth	PSA-Prom	29.4345
A4	UBC-K313318A AR Eth	PSA-Prom	30.4042
B3	UBC-K313318A AR DHT	PSA-Prom	28.8242
B4	UBC-K313318A AR DHT	PSA-Prom	29.003
C4	UBC-K313318A V5 Eth	PSA-Prom	31.7154
C3	UBC-K313318A V5 Eth	PSA-Prom	31.8747
D3	UBC-K313318A V5 DHT	PSA-Prom	29.727
D4	UBC-K313318A V5 DHT	PSA-Prom	29.9573
E3	UBC-K313318R INput Eth	PSA-Prom	21.6815
E4	UBC-K313318R INput Eth	PSA-Prom	21.7625
F3	UBC-K313318R INput DHT	PSA-Prom	21.092
F4	UBC-K313318R INput DHT	PSA-Prom	21.1584
G4	UBC-K313318R AR Eth	PSA-Prom	30.3467
G3	UBC-K313318R AR Eth	PSA-Prom	30.6334
H3	UBC-K313318R AR DHT	PSA-Prom	27.9741
H4	UBC-K313318R AR DHT	PSA-Prom	28.1297
A5	UBC-K313318R V5 Eth	PSA-Prom	30.1705
A6	UBC-K313318R V5 Eth	PSA-Prom	30.9014
B5	UBC-K313318R V5 DHT	PSA-Prom	29.8312
B6	UBC-K313318R V5 DHT	PSA-Prom	29.977

[truncated: 1 more sheets: Fig 7c NKX3.1_ARE3]
